# Supplementary material for: JAK1 Is a Novel Target of Tumor- and Invasion-Suppressive microRNA 494-5p in Colorectal Cancer
Source: Cancers (Basel). 2023 Dec 20;16(1):24. doi: 10.3390/cancers16010024 (PMC10778350; doi:10.3390/cancers16010024)
Supplement: Supplementary file 1 [file cancers-16-00024-s001.zip]

Archive with 1 entries (1 files):
- cancers-2767680-supplementary.pdf
